# Supplementary material for: Biomimetic Functional Nanocomplexes for Photothermal Cancer Chemoimmunotheranostics
Source: Small Sci. 2024 Aug 19;4(10):2400324. doi: 10.1002/smsc.202400324 (PMC11935030; doi:10.1002/smsc.202400324)
Supplement: Supplementary file 1 — Supplementary Material [file SMSC-4-2400324-s001.zip]

Archive with 3 entries (3 files):
- smsc.202400324-sup-0001-suppdata-S1.pdf
- smsc.202400324-sup-0002-suppdata-S2.avi
- smsc.202400324-sup-0003-suppdata-S3.avi
